# Supplementary material for: A 10-Year Retrospective Study of Inclusion Body Hepatitis in Meat-Type Chickens in Spain (2011–2021)
Source: Viruses. 2021 Oct 28;13(11):2170. doi: 10.3390/v13112170 (PMC8617850; doi:10.3390/v13112170)
Supplement: Supplementary file 1 [file viruses-13-02170-s001.zip]

Archive with 1 entries (1 files):
- viruses-1434093-supplementary.pdf
